# Supplementary material for: E-Cigarette Aerosol Condensate Leads to Impaired Coronary Endothelial Cell Health and Restricted Angiogenesis
Source: Int J Mol Sci. 2023 Mar 28;24(7):6378. doi: 10.3390/ijms24076378 (PMC10094580; doi:10.3390/ijms24076378)
Supplement: Supplementary file 1 [file ijms-24-06378-s001.zip]

Archive with 1 entries (1 files):
- ijms-2147745-supplementary.pdf
